# Supplementary material for: Direct Imaging of Local pH Reveals Bubble-Induced Mixing in a CO2 Electrolyzer
Source: ACS Sustain Chem Eng. 2023 Jul 3;11(28):10430–40. doi: 10.1021/acssuschemeng.3c01773 (PMC10354799; doi:10.1021/acssuschemeng.3c01773)
Supplement: Supplementary file 2 — sc3c01773_si_002.xlsx [file sc3c01773_si_002.xlsx]

## Sheet: Parameter set overview
Parameter set	F_L	Re	CO2 Inlet flow rate	Purge gas	Purge gas flow rate	Current density average (recorded)	Error Current density average	Cell potential	Error Cell potential	Anolyte pH	Catholyte pH	Bottom minimum pH	Bottom maximum pH	Middle minimum pH	Middle maximum pH	Middle maximum pH	Top minimum pH	Top maximum pH	Error Top maximum pH	Average gas feed pressure	Error gas feed pressure	CO faradaic efficiency	Error CO faradaic efficiency	H2 Faradaic efficiency	Error H2 faradaic efficiency	Total FE	Error total FE
-	mL/min	-	mLn/min	-	mLn/min	mA cm-2	mA cm-2	V	V	-	-	-	-	-	-	-	-	-	-	mbar	mbar	-	-	-	-
0 mA cm-2, Re 5	0.9	5	10	CO2	15					13.58	4.96	4.83844	0	4.81289	0		4.71033	0		13	0
-10 mA cm-2, Re 5	0.9	5	10	CO2	15	-10.001	3.32222e-13	-2.76811	0.0258839	13.58	5.11	4.73979	5.54857	4.73727	6.20595	1.4	4.90203	6.1327	1.4	18	0	0.0352815	0	0.767373	0.0159012	0.802655	0.0275416
-50 mA cm-2, Re 5	0.9	5	10	CO2	15	-50.007	0.000380506	-3.60874	0.106917	13.56	5.32	4.8878	5.83891	4.68328	5.95647	1.4	4.52868	6.41992	1.2	23	0	0.737279	0.0323541	0.236082	0.0135	0.973361	0.0607216
-100 mA cm-2, Re 5	0.9	5	10	CO2	15	-100.006	0.00394482	-4.55778	0.326577	13.6	5.38	4.74953	6.05306	4.87109	5.89031	1.6	5.33023	6.70798	1.2	22	9.89949	0.765634	0.00859692	0.133578	0.00533036	0.899212	0.0175202
-10 mA cm-2, Re 50	9	50	10	CO2	15	-10.001	1.44398e-05	-2.7666	0.0222573	13.6	5.4	4.79445	5.63676	4.85597	5.99857	1.6	4.72242	5.93928	1.5	82.5	17.6777	0.101992	0.0196023	0.751825	0.0660018	0.853816	0.119254
-50 mA cm-2, Re 50	9	50	10	CO2	15	-50.007	0.000511874	-3.6445	0.0696611	13.56	5.5	4.8527	5.85318	4.90499	6.52532	1.3	4.76722	6.69572	1.2	65	0	0.714926	0.0127114	0.223143	0.00417949	0.938069	0.0231764
-100 mA cm-2, Re 50	9	50	10	CO2	15	-100.008	0.00511324	-4.42426	0.122816	13.59	5.57	4.91042	5.7196	4.93521	6.6	1.2	5.25084	7.00388	0.9	65	0	0.852679	0.0303024	0.132659	0.003889	0.985338	0.0529158
0 mA cm-2, Re 5	0.9	5	10	N2	23					13.57	5.78	5.45837	0	5.37277	0		5.30865	0		20	0
-10 mA cm-2, Re 5	0.9	5	10	N2	23	-10.001	1.4043e-13	-2.69305	0.00501732	13.56	5.77	5.54239	7.03859	5.40565	7.44262	0.5	5.41921	7.5673	0.4	16	0	0	0	0.695558	0.0586661	0.695558	0.101613
-50 mA cm-2, Re 5	0.9	5	10	N2	23	-50.0062	0.0638162	-3.67757	0.0638162	13.62	5.84	5.33914	5.83034	5.08105	6.45495	1.3	5.29171	6.21418	1.4	33	0	0.578986	0.0479084	0.251982	0.0201419	0.830967	0.0900152
-100 mA cm-2, Re 5	0.9	5	10	N2	23	-100.006	0.00278606	-4.51295	0.133023	13.54	5.9	5.50359	6.22838	5.21202	7.03884	1	5.37859	7.33039	0.6	84	0	0.704706	0.0182128	0.128075	0.00685922	0.832782	0.0337084
-10 mA cm-2, Re 50	9	50	10	N2	23	-10.001	1.84779e-13	-2.85621	0.0132191	13.57	5.93	5.40434	6.05911	5.41013	6.41337	1.6	5.45198	6.62907	1.3	63	18.3848	0.0525748	0.00397428	0.73755	0.0165235	0.790125	0.0294358
-50 mA cm-2, Re 50	9	50	10	N2	23	-50.0054	0.0784261	-4.31866	0.10499	13.6	6.11	5.68443	6.52966	5.51709	6.53355	1.2	6.02992	7.13645	0.7	78	0	0.635982	0.0244507	0.233994	0.00452978	0.869976	0.0430705
-100 mA cm-2, Re 50	9	50	10	N2	23	-100.006	0.00309993	-4.30656	0.108299	13.55	5.88	5.36096	6.46508	5.44269	6.49907	1.3	5.53294	6.95764	0.8	70	14.1421	0.725226	0.0123923	0.128723	0.0028995	0.853949	0.0220437
